# Supplementary material for: Eco-Friendly Biocomposites from Chestnut Waste: Production, Optimization, Characterization, and Application
Source: Polymers (Basel). 2025 Feb 25;17(5):616. doi: 10.3390/polym17050616 (PMC11902815; doi:10.3390/polym17050616)
Supplement: Supplementary file 1 [file polymers-17-00616-s001.zip]

Archive with 1 entries (1 files):
- polymers-3469149-supplementary.pdf
